# Supplementary material for: Transcriptional Profiling in Pathogenic and Non-Pathogenic SIV Infections Reveals Significant Distinctions in Kinetics and Tissue Compartmentalization
Source: PLoS Pathog. 2009 Feb 13;5(2):e1000296. doi: 10.1371/journal.ppat.1000296 (PMC2633618; doi:10.1371/journal.ppat.1000296)
Supplement: Table S2 — Immune response genes (0.03 MB XLS) [file ppat.1000296.s006.xls]

## Sheet: Sheet1
Supplemental Table 2 (from Figure 3C): Immune response genes (d10 LN species ANOVA)
T and B cell signaling
Accession #	Primary Sequence Name	Sequence Description
NM_001556	IKBKB	Acid phosphatase, prostate
NM_002002	FCER2	ADP-ribosylation factor 6
NM_001004426	PLA2G6	ADP-ribosylation factor 6
NM_001459	FLT3LG	UDP-Gal:betaGlcNAc beta 1,4- galactosyltransferase, polypeptide 1
NM_147130	NCR3	Bruton agammaglobulinemia tyrosine kinase
NM_145867	LTC4S	Chemokine (C-C motif) ligand 17
NM_000897	LTC4S	Chemokine (C-C motif) ligand 25
NM_005624	CCL25	CD33 molecule
NM_002349	LY75	CD34 molecule
NM_002259	KLRC1	CD84 molecule
NM_003874	CD84	CD86 molecule
NM_001559	IL12RB2	CD8a molecule
NM_002987	CCL17	CCAAT/enhancer binding protein (C/EBP), alpha
NM_002226	JAG2	Cathepsin C
NM_001772	CD33	Cathepsin C
NM_001773	CD34	Chemokine (C-X-C motif) ligand 1 (melanoma growth stimulating activity, alpha)
NM_033209	THY1	Chemokine (C-X-C motif) ligand 10
NM_006288	THY1	Chemokine (C-X-C motif) ligand 9
NM_004895	NLRP3	Defensin, alpha 3, neutrophil-specific
NM_005217	DEFA3	Fc fragment of IgE, low affinity II, receptor for (CD23)
NM_052815	IER3	Fms-related tyrosine kinase 3 ligand
NM_003897	IER3	Granzyme A (granzyme 1, cytotoxic T-lymphocyte-associated serine esterase 3)
NM_000572	IL10	Granzyme B (granzyme 2, cytotoxic T-lymphocyte-associated serine esterase 1)
NM_001814	CTSC	Histidyl-tRNA synthetase
NM_002306	LGALS3	Immediate early response 3
NM_001511	CXCL1	Immediate early response 3
NM_148170	CTSC	Inhibitor of kappa light polypeptide gene enhancer in B-cells, kinase beta
NM_001497	B4GALT1	Interleukin 10
NM_002109	HARS	Interleukin 10 receptor, beta
NM_000628	IL10RB	Interleukin 12 receptor, beta 2
NM_001192	TNFRSF17	Jagged 2
NM_001099	ACPP	Killer cell lectin-like receptor subfamily C, member 1
BC030291	ARF6	Lectin, galactoside-binding, soluble, 3
NM_001768	CD8A	Leukotriene C4 synthase
NM_006889	CD86	Leukotriene C4 synthase
NM_003680	YARS	Lymphocyte antigen 75
NM_004364	CEBPA	Natural cytotoxicity triggering receptor 3
NM_005084	PLA2G7	NLR family, pyrin domain containing 3
NM_002416	CXCL9	Phospholipase A2, group VI (cytosolic, calcium-independent)
NM_014383	ZBTB32	Phospholipase A2, group VII (platelet-activating factor acetylhydrolase, plasma)
NM_001663	ARF6	Thy-1 cell surface antigen
NM_000061	BTK	Homo sapiens Thy-1 cell surface antigen (THY1), mRNA.
NM_004131	GZMB	Tumor necrosis factor receptor superfamily, member 17
NM_006144	GZMA	Tyrosyl-tRNA synthetase
NM_001565	CXCL10	Zinc finger and BTB domain containing 32
Chemokine/ cytokine signaling
Accession #	Primary Sequence Name	Sequence Description
NM_147133	NFX1	Chemokine (C-C motif) ligand 11
NM_033222	PSIP1	Chemokine (C-C motif) ligand 17
NM_130761	MADCAM1	Chemokine (C-C motif) ligand 2
NM_005624	CCL25	Chemokine (C-C motif) ligand 25
NM_002987	CCL17	Chemokine (C-C motif) ligand 3
NM_001511	CXCL1	Chemokine (C-C motif) receptor 2
NM_138636	TLR8	Chemokine (C-C motif) receptor 5
NM_016610	TLR8	CASP8 and FADD-like apoptosis regulator
NM_002460	IRF4	Chemokine (C-X-C motif) ligand 1 (melanoma growth stimulating activity, alpha)
NM_003879	CFLAR	Chemokine (C-X-C motif) ligand 9
NM_000628	IL10RB	GTP binding protein 1
NM_176783	PSME1	Interferon induced transmembrane protein 2 (1-8D)
NM_002827	PTPN1	Interleukin 10
NM_000647	CCR2	Interleukin 10 receptor, beta
NM_002818	PSME2	Interferon regulatory factor 4
NM_002983	CCL3	Interferon regulatory factor 7
NM_002843	PTPRJ	Homo sapiens mucosal vascular addressin cell adhesion molecule 1 (MADCAM1), transcript variant 1, mRNA.
NM_003264	TLR2	Myxovirus (influenza virus) resistance 1, interferon-inducible protein p78 (mouse)
NM_000579	CCR5	Nuclear transcription factor, X-box binding 1
NM_002416	CXCL9	2'-5'-oligoadenylate synthetase 3, 100kDa
NM_000964	RARA	PC4 and SFRS1 interacting protein 1
NM_004286	GTPBP1	Proteasome (prosome, macropain) activator subunit 1 (PA28 alpha)
NM_006435	IFITM2	Proteasome (prosome, macropain) activator subunit 2 (PA28 beta)
NM_000572	IL10	Protein tyrosine phosphatase, non-receptor type 1
NM_004155	SERPINB9	Protein tyrosine phosphatase, receptor type, J
NM_002982	CCL2	Retinoic acid receptor, alpha
NM_006187	OAS3	Serpin peptidase inhibitor, clade B (ovalbumin), member 9
NM_001572	IRF7	Toll-like receptor 2
NM_002986	CCL11	Toll-like receptor 8
NM_002462	MX1	Toll-like receptor 8
Granulocyte chemotaxis
Accession #	Primary Sequence Name	Sequence Description
NM_000587	C7	Apolipoprotein B mRNA editing enzyme, catalytic polypeptide-like 3F
NM_002349	LY75	Azurocidin 1 (cationic antimicrobial protein 37)
NM_000239	LYZ	UDP-Gal:betaGlcNAc beta 1,4- galactosyltransferase, polypeptide 1
NM_000892	KLKB1	Complement component 7
NM_001459	FLT3LG	Chemokine (C-C motif) ligand 11
NM_147130	NCR3	Chemokine (C-C motif) ligand 2
NM_000494	COL17A1	Chemokine (C-C motif) ligand 3
NM_130778	COL17A1	Chemokine (C-C motif) receptor 2
NM_000570	FCGR3B	CCAAT/enhancer binding protein (C/EBP), alpha
NM_006140	CSF2RA	C-type lectin domain family 7, member A
NM_001511	CXCL1	Collagen, type XVII, alpha 1
NM_001497	B4GALT1	Collagen, type XVII, alpha 1
NM_138636	TLR8	Colony stimulating factor 2 receptor, alpha, low-affinity (granulocyte-macrophage)
NM_016610	TLR8	Chemokine (C-X-C motif) ligand 1 (melanoma growth stimulating activity, alpha)
NM_000964	RARA	Chemokine (C-X-C motif) ligand 10
NM_005217	DEFA3	Chemokine (C-X-C motif) ligand 9
NM_004895	NLRP3	Defensin, alpha 3, neutrophil-specific
NM_001700	AZU1	Fc fragment of IgG, low affinity IIIa, receptor (CD16a)
NM_000572	IL10	Fms-related tyrosine kinase 3 ligand
NM_002982	CCL2	Interleukin 10
NM_000647	CCR2	Kallikrein B, plasma (Fletcher factor) 1
NM_000433	NCF2	Lymphocyte antigen 75
NM_004364	CEBPA	Lysozyme (renal amyloidosis)
NM_145298	APOBEC3F	Neutrophil cytosolic factor 2 (65kDa, chronic granulomatous disease, autosomal 2)
NM_003264	TLR2	Natural cytotoxicity triggering receptor 3
NM_002983	CCL3	NLR family, pyrin domain containing 3
NM_022570	CLEC7A	Retinoic acid receptor, alpha
NM_002416	CXCL9	Toll-like receptor 2
NM_004900	APOBEC3B	Toll-like receptor 8
NM_002986	CCL11	Toll-like receptor 8
NM_001565	CXCL10	Apolipoprotein B mRNA editing enzyme, catalytic polypeptide-like 3B
Calcium signaling
Accession #	Primary Sequence Name	Sequence Description
NM_001004426	PLA2G6	Chemokine (C-C motif) ligand 2
NM_005624	CCL25	Chemokine (C-C motif) ligand 3
NM_001008741	PPIA	Chemokine (C-C motif) ligand 17
NM_000570	FCGR3B	Chemokine (C-C motif) ligand 25
NM_002987	CCL17	Chemokine (C-C motif) receptor 5
NM_033209	THY1	Chemokine (C-X-C motif) ligand 1 (melanoma growth stimulating activity, alpha)
NM_006288	THY1	Chemokine (C-X-C motif) ligand 10
NM_002982	CCL2	Chemokine (C-X-C motif) ligand 9
NM_002306	LGALS3	Fc fragment of IgG, low affinity IIIa, receptor (CD16a)
NM_001511	CXCL1	Lectin, galactoside-binding, soluble, 3
NM_005084	PLA2G7	Phospholipase A2, group VI (cytosolic, calcium-independent)
NM_002843	PTPRJ	Phospholipase A2, group VII (platelet-activating factor acetylhydrolase, plasma)
NM_002983	CCL3	Homo sapiens peptidylprolyl isomerase A (cyclophilin A) (PPIA), mRNA.
NM_000579	CCR5	Protein tyrosine phosphatase, receptor type, J
NM_002416	CXCL9	Thy-1 cell surface antigen
NM_001565	CXCL10	Homo sapiens Thy-1 cell surface antigen (THY1), mRNA.
