# Supplementary material for: Transcriptional Profiling in Pathogenic and Non-Pathogenic SIV Infections Reveals Significant Distinctions in Kinetics and Tissue Compartmentalization
Source: PLoS Pathog. 2009 Feb 13;5(2):e1000296. doi: 10.1371/journal.ppat.1000296 (PMC2633618; doi:10.1371/journal.ppat.1000296)
Supplement: Table S3 — Genes uniquely induced in PTs (0.03 MB XLS) [file ppat.1000296.s007.xls]

## Sheet: Sheet1
Supplemental Table 3: Genes uniquely induced in PTs (d10 LN species ANOVA)
Accession #	Primary Sequence Name	Sequence Description
NM_016006	ABHD5	Abhydrolase domain containing 5
NM_173567	ABHD7	Abhydrolase domain containing 7
NM_001099	ACPP	Acid phosphatase, prostate
NM_000026	ADSL	Adenylosuccinate lyase
NM_025144	ALPK1	Alpha-kinase 1
NM_199294	APITD1	Apoptosis-inducing, TAF9-like domain 1
NM_004900	APOBEC3B	Apolipoprotein B mRNA editing enzyme, catalytic polypeptide-like 3B
BC030291	ARF6	ADP-ribosylation factor 6
NM_006010	ARMET	Arginine-rich, mutated in early stage tumors
NM_004044	ATIC	5-aminoimidazole-4-carboxamide ribonucleotide formyltransferase/IMP cyclohydrolase
NM_001679	ATP1B3	ATPase, Na+/K+ transporting, beta 3 polypeptide
NM_005504	BCAT1	Branched chain aminotransferase 1, cytosolic
NM_014038	BZW2	Basic leucine zipper and W2 domains 2
NM_024558	C14orf138	Chromosome 14 open reading frame 138
NM_024037	C1orf135	Chromosome 1 open reading frame 135
NM_024093	C2orf49	Chromosome 2 open reading frame 49
NM_032359	C3orf26	Chromosome 3 open reading frame 26
NM_152416	C8orf38	Chromosome 8 open reading frame 38
NM_172115	CAMK2D	Calcium/calmodulin-dependent protein kinase (CaM kinase) II delta
NM_172127	CAMK2D	Calcium/calmodulin-dependent protein kinase (CaM kinase) II delta
NM_002987	CCL17	Chemokine (C-C motif) ligand 17
NM_002983	CCL3	Chemokine (C-C motif) ligand 3
NM_003874	CD84	CD84 molecule
NM_002483	CEACAM6	Carcinoembryonic antigen-related cell adhesion molecule 5
NM_024322	CENPO	Adenylate cyclase 3
NM_016184	CLEC4A	C-type lectin domain family 4, member A
NM_006140	CSF2RA	Colony stimulating factor 2 receptor, alpha, low-affinity (granulocyte-macrophage)
NM_001814	CTSC	Cathepsin C
NM_001511	CXCL1	Chemokine (C-X-C motif) ligand 1 (melanoma growth stimulating activity, alpha)
NM_002416	CXCL9	Chemokine (C-X-C motif) ligand 9
NM_178124	CXorf40A	Chromosome X open reading frame 40A
NM_014473	DIMT1L	DIM1 dimethyladenosine transferase 1-like (S. cerevisiae)
NM_017613	DONSON	Downstream neighbor of SON
AK092040	DPH3	DPH3, KTI11 homolog (S. cerevisiae)
NM_000110	DPYD	Dihydropyrimidine dehydrogenase
NM_152463	EME1	Essential meiotic endonuclease 1 homolog 1 (S. pombe)
NM_019063	EML4	Echinoderm microtubule associated protein like 4
NM_015475	FAM98A	Family with sequence similarity 98, member A
NM_012177	FBXO5	F-box protein 5
NM_000570	FCGR3B	Fc fragment of IgG, low affinity IIIa, receptor (CD16a)
NM_000143	FH	Fumarate hydratase
NM_152681	FLJ38482	hypothetical protein FLJ38482
NM_001010850	FUS	Homo sapiens fusion (involved in t(12;16) in malignant liposarcoma) (FUS), transcript variant 2, mRNA.
NM_002041	GABPB2	GA binding protein transcription factor, beta subunit 2
NM_181427	GABPB2	GA binding protein transcription factor, beta subunit 2
NM_004481	GALNT2	UDP-N-acetyl-alpha-D-galactosamine:polypeptide N-acetylgalactosaminyltransferase 2 (GalNAc-T2)
NM_018284	GBP3	Guanylate binding protein 3
NM_002056	GFPT1	Glutamine-fructose-6-phosphate transaminase 1
NM_016095	GINS2	GINS complex subunit 2 (Psf2 homolog)
NM_016080	GLOD4	Glyoxalase domain containing 4
NM_002064	GLRX	Glutaredoxin (thioltransferase)
NM_000405	GM2A	GM2 ganglioside activator
NM_001005340	GPNMB	Glycoprotein (transmembrane) nmb
NM_000845	GRM8	Glutamate receptor, metabotropic 8
NM_138720	HIST1H2BD	Histone cluster 1, H2bd
NM_002115	HK3	Hexokinase 3 (white cell)
NM_004500	HNRPC	Heterogeneous nuclear ribonucleoprotein C (C1/C2)
NM_182757	IBRDC2	IBR domain containing 2
NM_004969	IDE	Insulin-degrading enzyme
NM_001010987	IFIT1L	Interferon-induced protein with tetratricopeptide repeats 1-like
NM_001559	IL12RB2	Interleukin 12 receptor, beta 2
NM_002460	IRF4	Interferon regulatory factor 4
NM_014876	JOSD1	Josephin domain containing 1
NM_012282	KCNE1L	KCNE1-like
NM_023930	KCTD14	NADH dehydrogenase (ubiquinone) 1, subcomplex unknown, 2, 14.5kDa
NM_001009814	KIAA0564	KIAA0564 protein
NM_017794	KIAA1797	KIAA1797
NM_002259	KLRC1	Killer cell lectin-like receptor subfamily C, member 1
NM_144652	LETM2	Leucine zipper-EF-hand containing transmembrane protein 2
NM_002306	LGALS3	Lectin, galactoside-binding, soluble, 3
NM_004862	LITAF	Lipopolysaccharide-induced TNF factor
AK025773	LMAN1	Lectin, mannose-binding, 1
NM_016175	LOC51149	hypothetical LOC51149
NM_138386	LOC92345	hypothetical protein BC008207
NM_002349	LY75	Lymphocyte antigen 75
NM_001005415	MARCH2	Membrane-associated ring finger (C3HC4) 2
NM_005368	MB	Myoglobin
NM_032601	MCEE	Methylmalonyl CoA epimerase
NM_152637	METTL7B	Methyltransferase like 7B
NM_007208	MRPL3	Mitochondrial ribosomal protein L3
NM_016065	MRPS16	Mitochondrial ribosomal protein S16
AK131089	MYO1G	Homo sapiens mRNA for FLJ00293 protein.
NM_022477	NDRG3	NDRG family member 3
NM_001001716	NFKBIB	Nuclear factor of kappa light polypeptide gene enhancer in B-cells inhibitor, beta
NM_020202	NIT2	Nitrilase family, member 2
NM_182543	NSUN6	NOL1/NOP2/Sun domain family, member 6
NM_002532	NUP88	Nucleoporin 88kDa
NM_005387	NUP98	Nucleoporin 98kDa
NM_148962	OXER1	Oxoeicosanoid (OXE) receptor 1
NM_015368	PANX1	Pannexin 1
NM_025239	PDCD1LG2	Programmed cell death 1 ligand 2
NM_022121	PERP	PERP, TP53 apoptosis effector
AU145832	PGAM1	Phosphoglycerate mutase 1 (brain)
NM_004855	PIGB	Phosphatidylinositol glycan anchor biosynthesis, class B
NM_017861	PIGX	Phosphatidylinositol glycan anchor biosynthesis, class X
NM_005084	PLA2G7	Phospholipase A2, group VII (platelet-activating factor acetylhydrolase, plasma)
NM_002664	PLEK	Pleckstrin
NM_001722	POLR3D	Polymerase (RNA) III (DNA directed) polypeptide D, 44kDa
NM_021154	PSAT1	Phosphoserine aminotransferase 1
NM_002807	PSMD1	Proteasome (prosome, macropain) 26S subunit, non-ATPase, 1
NM_002843	PTPRJ	Protein tyrosine phosphatase, receptor type, J
NM_206963	RARRES1	Retinoic acid receptor responder (tazarotene induced) 1
NM_016026	RDH11	Retinol dehydrogenase 11 (all-trans/9-cis/11-cis)
NM_001010866	RP13-15M17.2	hypothetical protein LOC199953
NM_005444	RQCD1	RCD1 required for cell differentiation1 homolog (S. pombe)
NM_001034	RRM2	Ribonucleotide reductase M2 polypeptide
NM_198483	RUFY4	RUN and FYVE domain containing 4
NM_007190	SEC23IP	SEC23 interacting protein
NM_012248	SEPHS2	Selenophosphate synthetase 2
NM_033329	SIGLEC12	Sialic acid binding Ig-like lectin 12
NM_003051	SLC16A1	Solute carrier family 16, member 1 (monocarboxylic acid transporter 1)
NM_015139	SLC35D1	Solute carrier family 35 (UDP-glucuronic acid/UDP-N-acetylgalactosamine dual transporter), member D1
NM_006714	SMPDL3A	Sphingomyelin phosphodiesterase, acid-like 3A
NM_006938	SNRPD1	Small nuclear ribonucleoprotein D1 polypeptide 16kDa
NM_003101	SOAT1	Sterol O-acyltransferase (acyl-Coenzyme A: cholesterol acyltransferase) 1
NM_000636	SOD2	Superoxide dismutase 2, mitochondrial
AV649856	SOD2	Transcribed locus
NM_032681	SPRYD5	SPRY domain containing 5
NM_018079	SRBD1	S1 RNA binding domain 1
NM_007178	STRAP	Serine/threonine kinase receptor associated protein
NM_003162	STRN	Striatin, calmodulin binding protein
NM_032873	STS-1	Cbl-interacting protein Sts-1
NM_080717	TBX5	T-box 5
NM_012252	TFEC	Transcription factor EC
NM_003234	TFRC	Transferrin receptor (p90, CD71)
NM_017858	TIPIN	TIMELESS interacting protein
NM_016610	TLR8	Toll-like receptor 8
NM_001192	TNFRSF17	Tumor necrosis factor receptor superfamily, member 17
NM_015575	TNRC15	Trinucleotide repeat containing 15
NM_130785	TPTE2	Transmembrane phosphoinositide 3-phosphatase and tensin homolog 2
NM_018128	TSR1	TSR1, 20S rRNA accumulation, homolog (S. cerevisiae)
NM_003330	TXNRD1	Thioredoxin reductase 1
NM_016936	UBN1	Ubinuclein 1
NM_052821	WDR5	WD repeat domain 5
NM_014149	WDR91	HSPC049 protein
NM_133336	WHSC1	Wolf-Hirschhorn syndrome candidate 1
NM_006761	YWHAE	Tyrosine 3-monooxygenase/tryptophan 5-monooxygenase activation protein, epsilon polypeptide
