# Supplementary material for: Transcriptional Profiling in Pathogenic and Non-Pathogenic SIV Infections Reveals Significant Distinctions in Kinetics and Tissue Compartmentalization
Source: PLoS Pathog. 2009 Feb 13;5(2):e1000296. doi: 10.1371/journal.ppat.1000296 (PMC2633618; doi:10.1371/journal.ppat.1000296)
Supplement: Table S4 — Genes uniquely induced in AGMs (0.03 MB XLS) [file ppat.1000296.s008.xls]

## Sheet: Sheet1
Supplemental Table 4: Genes uniquely induced in AGMs (d10 LN species ANOVA)
Accession #	Primary Sequence Name	Sequence Description
NM_139247	ADCY4	Adenylate cyclase 4
NM_001699	AXL	AXL receptor tyrosine kinase
NM_020064	BARHL1	BarH-like 1 (Drosophila)
NM_152777	C14orf48	Chromosome 14 open reading frame 48
NM_152764	C16orf73	Chromosome 16 open reading frame 73
NM_152456	C16orf77	Chromosome 16 open reading frame 77
NM_031448	C19orf12	Chromosome 19 open reading frame 12
NM_144697	C1orf51	Chromosome 1 open reading frame 51
NM_058187	C21orf63	Chromosome 21 open reading frame 63
NM_145283	C9orf121	Chromosome 9 open reading frame 121
NM_153498	CAMK1D	Calcium/calmodulin-dependent protein kinase ID
NM_138770	CCDC74A	Coiled-coil domain containing 74A
NM_207310	CCDC74B	Coiled-coil domain containing 74B
NM_005624	CCL25	Chemokine (C-C motif) ligand 25
NM_001772	CD33	CD33 molecule
NM_001773	CD34	CD34 molecule
NM_007061	CDC42EP1	CDC42 effector protein (Rho GTPase binding) 1
NM_152243	CDC42EP1	CDC42 effector protein (Rho GTPase binding) 1
NM_033043	CGB5	Chorionic gonadotropin, beta polypeptide 5
NM_020770	CGN	Cingulin
NM_004669	CLIC3	Chloride intracellular channel 3
NM_130778	COL17A1	Collagen, type XVII, alpha 1
NM_000494	COL17A1	Collagen, type XVII, alpha 1
NM_018403	DCP1A	DCP1 decapping enzyme homolog A (S. cerevisiae)
NM_005217	DEFA3	Defensin, alpha 3, neutrophil-specific
NM_030931	DEFB126	Defensin, beta 126
NM_153614	DNAJB13	DnaJ (Hsp40) related, subfamily B, member 13
NM_004944	DNASE1L3	Deoxyribonuclease I-like 3
NM_004419	DUSP5	Dual specificity phosphatase 5
NM_007046	EMILIN1	Elastin microfibril interfacer 1
NM_001989	EVX1	Even-skipped homeobox 1
NM_003867	FGF17	Fibroblast growth factor 17
NM_007270	FKBP9	FK506 binding protein 9, 63 kDa
NM_182827	FKBP9L	FK506 binding protein 9-like
NM_198537	FLJ44968	FLJ44968 protein
NM_002030	FPRL2	Formyl peptide receptor-like 2
NM_012418	FSCN2	Fascin homolog 2, actin-bundling protein, retinal (Strongylocentrotus purpuratus)
NM_021954	GJA3	Gap junction protein, alpha 3, 46kDa
NM_032422	GPR123	Homo sapiens G protein-coupled receptor 123 (GPR123), mRNA.
NM_024980	GPR157	G protein-coupled receptor 157
NM_018971	GPR27	G protein-coupled receptor 27
NM_018653	GPRC5C	G protein-coupled receptor, family C, group 5, member C
NM_181711	GRASP	GRP1 (general receptor for phosphoinositides 1)-associated scaffold protein
NM_032620	GTPBP3	GTP binding protein 3 (mitochondrial)
NM_005318	H1F0	H1 histone family, member 0
NM_178232	HAPLN3	Hyaluronan and proteoglycan link protein 3
NM_032019	HDAC10	Histone deacetylase 10
NM_018645	HES6	Hairy and enhancer of split 6 (Drosophila)
NM_016438	HIGD1B	HIG1 domain family, member 1B
NM_033445	HIST3H2A	Histone cluster 3, H2a
NM_006043	HS3ST2	Heparan sulfate (glucosamine) 3-O-sulfotransferase 2
NM_006042	HS3ST3A1	Heparan sulfate (glucosamine) 3-O-sulfotransferase 3A1
NM_003773	HYAL2	Hyaluronoglucosaminidase 2
NM_004907	IER2	Immediate early response 2
NM_002226	JAG2	Jagged 2
NM_144616	JSRP1	Junctional sarcoplasmic reticulum protein 1
NM_002232	KCNA3	Potassium voltage-gated channel, shaker-related subfamily, member 3
NM_080671	KCNE4	Potassium voltage-gated channel, Isk-related family, member 4
NM_153270	KLHL34	Kelch-like 34 (Drosophila)
NM_002288	LAIR2	Leukocyte-associated immunoglobulin-like receptor 2
NM_180990	LGICZ1	Ligand-gated ion channel, zinc activated 1
NM_032773	LRCH3	Leucine-rich repeats and calponin homology (CH) domain containing 3
NM_145867	LTC4S	Leukotriene C4 synthase
NM_000897	LTC4S	Leukotriene C4 synthase
NM_014994	MAPKBP1	Mitogen activated protein kinase binding protein 1
NM_016459	MGC29506	hypothetical protein MGC29506
NM_182493	MLCK	MLCK protein
NM_024540	MRPL24	Mitochondrial ribosomal protein L24
NM_005378	MYCN	V-myc myelocytomatosis viral related oncogene, neuroblastoma derived (avian)
NM_017668	NDE1	NudE nuclear distribution gene E homolog 1 (A. nidulans)
NM_205858	NMB	Neuromedin B
NM_021077	NMB	Neuromedin B
NM_002516	NOVA2	Neuro-oncological ventral antigen 2
NM_022731	NUCKS1	Nuclear casein kinase and cyclin-dependent kinase substrate 1
NM_182487	OLFML2A	Olfactomedin-like 2A
NM_017570	OPLAH	5-oxoprolinase (ATP-hydrolysing)
NM_001004461	OR10A6	Olfactory receptor, family 10, subfamily A, member 6
NM_139280	ORMDL3	ORM1-like 3 (S. cerevisiae)
NM_004802	OTOF	Otoferlin
NM_012226	P2RX2	Purinergic receptor P2X, ligand-gated ion channel, 2
NM_173462	PAPLN	Homo sapiens papilin, proteoglycan-like sulfated glycoprotein (PAPLN), mRNA.
NM_002586	PBX2	Pre-B-cell leukemia homeobox 2
NM_002602	PDE6G	Phosphodiesterase 6G, cGMP-specific, rod, gamma
NM_022119	PRSS22	Protease, serine, 22
NM_004218	RAB11B	RAB11B, member RAS oncogene family
NM_015106	RAD54L2	RAD54-like 2 (S. cerevisiae)
NM_005856	RAMP3	Receptor (G protein-coupled) activity modifying protein 3
NM_025252	RAPH1	Ras association (RalGDS/AF-6) and pleckstrin homology domains 1
NM_000964	RARA	Retinoic acid receptor, alpha
NM_003020	SCG5	Secretogranin V (7B2 protein)
NM_004186	SEMA3F	Sema domain, immunoglobulin domain (Ig), short basic domain, secreted, (semaphorin) 3F
NM_005088	SFRS17A	Chromosome X and Y open reading frame 3
NM_003096	SNRPG	Small nuclear ribonucleoprotein polypeptide G
NM_000455	STK11	Serine/threonine kinase 11
NM_015180	SYNE2	Spectrin repeat containing, nuclear envelope 2
NM_053285	TEKT1	Tektin 1
NM_013342	TFPT	TCF3 (E2A) fusion partner (in childhood Leukemia)
NM_014815	THRAP4	Thyroid hormone receptor associated protein 4
NM_005481	THRAP5	Thyroid hormone receptor associated protein 5
NM_033209	THY1	Homo sapiens Thy-1 cell surface antigen (THY1), mRNA.
NM_017870	TMEM132A	Transmembrane protein 132A
NM_018996	TNRC6C	Trinucleotide repeat containing 6C
NM_003789	TRADD	TNFRSF1A-associated via death domain
NM_031945	TSPAN10	Tetraspanin 10
NM_006009	TUBA1A	Tubulin, alpha 1a
NM_170744	UNC5B	Unc-5 homolog B (C. elegans)
NM_203347	UNQ2541	MSFL2541
NM_004626	WNT11	Wingless-type MMTV integration site family, member 11
