# Supplementary material for: Transcriptional Profiling in Pathogenic and Non-Pathogenic SIV Infections Reveals Significant Distinctions in Kinetics and Tissue Compartmentalization
Source: PLoS Pathog. 2009 Feb 13;5(2):e1000296. doi: 10.1371/journal.ppat.1000296 (PMC2633618; doi:10.1371/journal.ppat.1000296)
Supplement: Table S5 — Genes less-induced at d45+ in AGM blood (0.02 MB XLS) [file ppat.1000296.s009.xls]

## Sheet: Sheet1
Supplemental Table 5: Genes less-induced at d45+ in AGM blood (AGM blood time ANOVA)
Accession #	Primary Sequence Name	Sequence Description
NM_005101	ISG15	ISG15 ubiquitin-like modifier
NM_005532	IFI27	interferon, alpha-inducible protein 27
NM_001001887	IFIT1	Homo sapiens interferon-induced protein with tetratricopeptide repeats 1 (IFIT1), transcript variant 2, mRNA.
NM_001549	IFIT3	interferon-induced protein with tetratricopeptide repeats 3
NM_002462	MX1	myxovirus (influenza virus) resistance 1, interferon-inducible protein p78 (mouse)
NM_030643	APOL4	apolipoprotein L, 4
NM_002053	GBP1	guanylate binding protein 1, interferon-inducible, 67kDa
XM_166305	KRM_1_04889
NM_021991	JUP	junction plakoglobin
NM_002346	LY6E	lymphocyte antigen 6 complex, locus E
NM_014349	APOL3	apolipoprotein L, 3
NM_024119	DHX58	DEXH (Asp-Glu-X-His) box polypeptide 58
NM_002463	MX2	myxovirus (influenza virus) resistance 2 (mouse)
NM_016816	OAS1	2',5'-oligoadenylate synthetase 1, 40/46kDa
NM_003733	OASL	2'-5'-oligoadenylate synthetase-like
NM_001013000	HERC6	Hect domain and RLD 6
NM_003661	APOL1	apolipoprotein L, 1
NM_017414	USP18	ubiquitin specific peptidase 18
NM_001565	CXCL10	chemokine (C-X-C motif) ligand 10
NM_017523	XAF1	XIAP associated factor-1
NM_001002264	EPSTI1	epithelial stromal interaction 1 (breast)
NM_052942	GBP5	guanylate binding protein 5
NM_022147	RTP4	receptor (chemosensory) transporter protein 4
NM_020350	AGTRAP	angiotensin II receptor-associated protein
NM_005533	IFI35	interferon-induced protein 35
NM_002201	ISG20	interferon stimulated exonuclease gene 20kDa
