# Supplementary material for: Transcriptional Profiling in Pathogenic and Non-Pathogenic SIV Infections Reveals Significant Distinctions in Kinetics and Tissue Compartmentalization
Source: PLoS Pathog. 2009 Feb 13;5(2):e1000296. doi: 10.1371/journal.ppat.1000296 (PMC2633618; doi:10.1371/journal.ppat.1000296)
Supplement: Table S6 — Genes up-regulated at d45+ in PT blood (0.02 MB XLS) [file ppat.1000296.s010.xls]

## Sheet: Sheet1
	Supplemental Table 6 (blue bar in Supplementary figure 3) : Genes up-regulated at d45+ in PT blood (blood d45 species ANOVA)
	Accession #	Primary Sequence Name	Sequence Description
	NM_024527	ABHD8	Homo sapiens abhydrolase domain containing 8 (ABHD8), mRNA.
	NM_139284	LGI4	Leucine-rich repeat LGI family, member 4
	NM_145003	TSNARE1	T-SNARE domain containing 1
	NM_005481	THRAP5	Thyroid hormone receptor associated protein 5
	NM_015133	MAPK8IP3	Mitogen-activated protein kinase 8 interacting protein 3
	NM_033513	C19orf20	Chromosome 19 open reading frame 20
	NM_006062	SMYD5	SMYD family member 5
	NM_004095	EIF4EBP1	Eukaryotic translation initiation factor 4E binding protein 1
	NM_014419	DKKL1	Dickkopf-like 1 (soggy)
	NM_182553	CNIH2	Cornichon homolog 2 (Drosophila)
	NM_021924	MUPCDH	Mucin-like protocadherin
	NM_178500	PHOSPHO1	Phosphatase, orphan 1
	NM_003961	RHBDL1	Rhomboid, veinlet-like 1 (Drosophila)
	NM_030981	RAB1B	RAB1B, member RAS oncogene family
	NM_015474	SAMHD1	SAM domain and HD domain 1
	NM_145275	KLC2L	Kinesin light chain 3
	NM_019612	IRGC	Immunity-related GTPase family, cinema
	NM_001003789	RABL2B	RAB, member of RAS oncogene family-like 2B
	NM_018649	H2AFY2	H2A histone family, member Y2
	NM_152296	ATP1A3	ATPase, Na+/K+ transporting, alpha 3 polypeptide
	NM_004422	DVL2	Dishevelled, dsh homolog 2 (Drosophila)
	NM_004638	BAT2	HLA-B associated transcript 2
	NM_003635	NDST2	N-deacetylase/N-sulfotransferase (heparan glucosaminyl) 2
	NM_001251	CD68	CD68 molecule
	NM_152309	PIK3AP1	Phosphoinositide-3-kinase adaptor protein 1
	NM_004235	KLF4	Kruppel-like factor 4 (gut)
	NM_001199	BMP1	Bone morphogenetic protein 1
	NM_005884	PAK4	P21(CDKN1A)-activated kinase 4
	NM_002462	MX1	Myxovirus (influenza virus) resistance 1, interferon-inducible protein p78 (mouse)
	NM_006932	SMTN	Smoothelin
	NM_003644	GAS7	Growth arrest-specific 7
	NM_014306	C22orf28	Chromosome 22 open reading frame 28
	NM_005461	MAFB	V-maf musculoaponeurotic fibrosarcoma oncogene homolog B (avian)
	NM_016816	OAS1	2',5'-oligoadenylate synthetase 1, 40/46kDa
	NM_003661	APOL1	Apolipoprotein L, 1
	NM_017414	USP18	Ubiquitin specific peptidase 18
	NM_014349	APOL3	Apolipoprotein L, 3
	NM_030643	APOL4	Apolipoprotein L, 4
	NM_001908	CTSB	Cathepsin B
	NM_003160	AURKC	Aurora kinase C
	NM_002133	HMOX1	Heme oxygenase (decycling) 1
	NM_030882	APOL2	Apolipoprotein L, 2
	AF324224	APOL2	Apolipoprotein L, 2
	NM_002463	MX2	Myxovirus (influenza virus) resistance 2 (mouse)
	NM_014788	TRIM14	Tripartite motif-containing 14
	NM_080657	RSAD2	Radical S-adenosyl methionine domain containing 2
	NM_014096	SLC43A3	Solute carrier family 43, member 3
	NM_018284	GBP3	Guanylate binding protein 3
	NM_052942	GBP5	Guanylate binding protein 5
	NM_005138	SCO2	SCO cytochrome oxidase deficient homolog 2 (yeast)
	NM_021991	JUP	Junction plakoglobin
	NM_006999	POLS	Polymerase (DNA directed) sigma
	NM_015907	LAP3	Leucine aminopeptidase 3
	NM_014506	TOR1B	Torsin family 1, member B (torsin B)
	NM_003706	PLA2G4C	Phospholipase A2, group IVC (cytosolic, calcium-independent)
	NM_022147	RTP4	Receptor (chemosensory) transporter protein 4
	NM_021078	GCN5L2	GCN5 general control of amino-acid synthesis 5-like 2 (yeast)
	NM_199367	SPG7	Spastic paraplegia 7 (pure and complicated autosomal recessive)
	NM_032482	DOT1L	DOT1-like, histone H3 methyltransferase (S. cerevisiae)
	NM_002201	ISG20	Interferon stimulated exonuclease gene 20kDa
	NM_005101	ISG15	ISG15 ubiquitin-like modifier
	NM_005532	IFI27	Interferon, alpha-inducible protein 27
	NM_004900	APOBEC3B	Apolipoprotein B mRNA editing enzyme, catalytic polypeptide-like 3B
