# Supplementary material for: Transcriptional Profiling in Pathogenic and Non-Pathogenic SIV Infections Reveals Significant Distinctions in Kinetics and Tissue Compartmentalization
Source: PLoS Pathog. 2009 Feb 13;5(2):e1000296. doi: 10.1371/journal.ppat.1000296 (PMC2633618; doi:10.1371/journal.ppat.1000296)
Supplement: Table S7 — Genes down-regulated at day 10 in PTs (0.05 MB XLS) [file ppat.1000296.s011.xls]

## Sheet: Sheet1
Supplemental Table 7: Genes down-regulated at day 10 in PTs (blood day 10 species ANOVA)
Accession #	Primary Sequence Name	Sequence Description
NM_002077	GOLGA1	Golgi autoantigen, golgin subfamily a, 1
NM_206889	DIP2A	DIP2 disco-interacting protein 2 homolog A (Drosophila)
NM_173850	SERPINA12	Serpin peptidase inhibitor, clade A (alpha-1 antiproteinase, antitrypsin), member 12
NM_004716	PCSK7	Proprotein convertase subtilisin/kexin type 7
NM_000666	ACY1	Aminoacylase 1
NM_033281	MRPS36	Mitochondrial ribosomal protein S36
NM_015426	WDR51A	WD repeat domain 51A
NM_006907	PYCR1	Pyrroline-5-carboxylate reductase 1
NM_181461	PAX3	Paired box gene 3 (Waardenburg syndrome 1)
NM_005588	MEP1A	Meprin A, alpha (PABA peptide hydrolase)
NM_003473	STAM	Signal transducing adaptor molecule (SH3 domain and ITAM motif) 1
NM_020378	NAT14	N-acetyltransferase 14
NM_022767	ISG20L1	Interferon stimulated exonuclease gene 20kDa-like 1
NM_014578	RHOD	Ras homolog gene family, member D
NM_001312	CRIP2	Cysteine-rich protein 2
NM_006270	RRAS	Related RAS viral (r-ras) oncogene homolog
NM_000815	GABRD	Gamma-aminobutyric acid (GABA) A receptor, delta
NM_014251	SLC25A13	Solute carrier family 25, member 13 (citrin)
NM_173596	SLC39A5	Solute carrier family 39 (metal ion transporter), member 5
NM_006038	SPATA2	Spermatogenesis associated 2
NM_017521	FEV	FEV (ETS oncogene family)
NM_021926	ALX4	Aristaless-like homeobox 4
NM_207497	FLJ43752	FLJ43752 protein
NM_005165	ALDOC	Aldolase C, fructose-bisphosphate
NM_019895	CLDND1	Claudin domain containing 1
NM_199292	TH	Tyrosine hydroxylase
NM_004651	USP11	Ubiquitin specific peptidase 11
NM_001003690	MAD2L1BP	MAD2L1 binding protein
NM_174933	PHYHD1	Phytanoyl-CoA dioxygenase domain containing 1
NM_153824	PYCR1	Pyrroline-5-carboxylate reductase 1
NM_022553	VPS52	Vacuolar protein sorting 52 homolog (S. cerevisiae)
NM_020360	PLSCR3	Phospholipid scramblase 3
NM_016457	PRKD2	Protein kinase D2
NM_003128	SPTBN1	Spectrin, beta, non-erythrocytic 1
NM_001528	HGFAC	HGF activator
NM_005451	PDLIM7	PDZ and LIM domain 7 (enigma)
NM_004324	BAX	BCL2-associated X protein
NM_018488	TBX4	T-box 4
NM_002833	PTPN9	Protein tyrosine phosphatase, non-receptor type 9
NM_024083	ASPSCR1	Alveolar soft part sarcoma chromosome region, candidate 1
NM_014047	C19orf53	Chromosome 19 open reading frame 53
NM_152468	TMC8	Transmembrane channel-like 8
NM_002507	NGFR	Nerve growth factor receptor (TNFR superfamily, member 16)
NM_198994	TGM6	Transglutaminase 6
NM_016426	GTSE1	G-2 and S-phase expressed 1
NM_199184	C6orf108	Chromosome 6 open reading frame 108
NM_002566	P2RY11	Purinergic receptor P2Y, G-protein coupled, 11
NM_022894	PAPOLG	Poly(A) polymerase gamma
NM_175068	KRT73	Keratin 73
NM_020775	KIAA1324	KIAA1324
NM_145114	MAX	MYC associated factor X
NM_020406	CD177	CD177 molecule
NM_138805	FAM3D	Family with sequence similarity 3, member D
NM_005498	AP1M2	Adaptor-related protein complex 1, mu 2 subunit
NM_014352	POU2F3	POU domain, class 2, transcription factor 3
NM_013304	ZDHHC1	Zinc finger, DHHC-type containing 1
NM_020321	ACCN3	Amiloride-sensitive cation channel 3
NM_003022	SH3BGRL	SH3 domain binding glutamic acid-rich protein like
NM_017556	FBLIM1	Filamin binding LIM protein 1
NM_002593	PCOLCE	Procollagen C-endopeptidase enhancer
NM_004979	KCND1	Potassium voltage-gated channel, Shal-related subfamily, member 1
NM_001733	C1R	Complement component 1, r subcomponent
NM_002283	KRT85	Keratin 85
NM_020164	ASPH	Aspartate beta-hydroxylase
NM_138425	C12orf57	Chromosome 12 open reading frame 57
NM_052891	PGLYRP3	Peptidoglycan recognition protein 3
NM_004254	SLC22A8	Solute carrier family 22 (organic anion transporter), member 8
NM_152383	DIS3L2	DIS3 mitotic control homolog (S. cerevisiae)-like 2
NM_016437	TUBG2	Tubulin, gamma 2
NM_031450	C11orf68	Chromosome 11 open reading frame 68
NM_152480	C19orf23	Chromosome 19 open reading frame 23
NM_032840	SPRYD3	Tensin like C1 domain containing phosphatase (tensin 2)
NM_001221	CAMK2D	Calcium/calmodulin-dependent protein kinase (CaM kinase) II delta
NM_001281	TBCB	Tubulin folding cofactor B
NM_175885	MGC33846	hypothetical protein MGC33846
NM_005354	JUND	Jun D proto-oncogene
NM_207414	FLJ43860	FLJ43860 protein
NM_012168	FBXO2	F-box protein 2
NM_005011	NRF1	Nuclear respiratory factor 1
NM_022731	NUCKS1	Nuclear casein kinase and cyclin-dependent kinase substrate 1
NM_032819	ZNF341	Zinc finger protein 341
NM_015715	PLA2G3	Phospholipase A2, group III
NM_017946	FKBP14	FK506 binding protein 14, 22 kDa
NM_021093	PYY2	Peptide YY, 2 (seminalplasmin)
NM_003048	SLC9A2	Solute carrier family 9 (sodium/hydrogen exchanger), member 2
NM_022824	FBXL17	F-box and leucine-rich repeat protein 17
NM_014381	MLH3	MutL homolog 3 (E. coli)
NM_020390	EIF5A2	Eukaryotic translation initiation factor 5A2
NM_015655	ZNF337	Zinc finger protein 337
NM_182556	SLC25A45	Solute carrier family 25, member 45
NM_004430	EGR3	Early growth response 3
NM_015594	DKFZP434O047	DKFZP434O047 protein
NM_145232	ATPBD3	ATP binding domain 3
NM_130769	GPHA2	Glycoprotein hormone alpha 2
NM_000498	CYP11B2	Cytochrome P450, family 11, subfamily B, polypeptide 2
NM_033345	RGS8	Regulator of G-protein signalling 8
NM_015627	LDLRAP1	Low density lipoprotein receptor adaptor protein 1
NM_153635	CPNE9	Copine family member IX
NM_031939	MRO	Maestro
NM_001008897	TCP1	T-complex 1
AL049313	CLIC5	Chloride intracellular channel 5
NM_173575	STK32C	Serine/threonine kinase 32C
NM_178493	NOTUM	Notum pectinacetylesterase homolog (Drosophila)
NM_001001694	FLJ41993	FLJ41993 protein
NM_000638	VTN	Vitronectin
NM_015645	C1QTNF5	C1q and tumor necrosis factor related protein 5
NM_024510	MGC4368	hypothetical protein MGC4368
NM_032269	CCDC135	Coiled-coil domain containing 135
NM_147161	ACOT11	Acyl-CoA thioesterase 11
NM_020131	UBQLN4	Ubiquilin 4
NM_007144	PCGF2	Polycomb group ring finger 2
NM_024819	DCAKD	Dephospho-CoA kinase domain containing
NM_001007026	ATN1	Atrophin 1
NM_014603	CDR2L	Cerebellar degeneration-related protein 2-like
NM_013939	OR10H2	Olfactory receptor, family 10, subfamily H, member 2
NM_207006	FAM83A	Family with sequence similarity 83, member A
NM_004371	COPA	Coatomer protein complex, subunit alpha
NM_003420	ZNF35	Zinc finger protein 35
NM_001003704	MTP18	mitochondrial protein 18 kDa
NM_172212	CSF1	Colony stimulating factor 1 (macrophage)
NM_007181	MAP4K1	Mitogen-activated protein kinase kinase kinase kinase 1
NM_016250	NDRG2	NDRG family member 2
NM_000852	GSTP1	Glutathione S-transferase pi
NM_005029	PITX3	Paired-like homeodomain transcription factor 3
NM_006405	TM9SF1	Transmembrane 9 superfamily member 1
NM_000848	GSTM2	Glutathione S-transferase M2 (muscle)
NM_022059	CXCL16	Chemokine (C-X-C motif) ligand 16
NM_016016	SLC25A39	Solute carrier family 25, member 39
NM_001001691	FLJ44790	hypothetical FLJ44790
NM_002637	PHKA1	Phosphorylase kinase, alpha 1 (muscle)
NM_032433	ZNF333	Zinc finger protein 333
NM_138717	PPT2	Palmitoyl-protein thioesterase 2
NM_148916	ABHD11	Homo sapiens abhydrolase domain containing 11 (ABHD11), transcript variant 6, mRNA.
NM_198452	PNCK	Pregnancy upregulated non-ubiquitously expressed CaM kinase
NM_198216	SNRPB	Small nuclear ribonucleoprotein polypeptides B and B1
NM_173474	NTAN1	N-terminal asparagine amidase
NM_006533	MIA	Melanoma inhibitory activity
NM_005155	PPT2	Palmitoyl-protein thioesterase 2
NM_080739	C20orf141	Chromosome 20 open reading frame 141
NM_005027	PIK3R2	Phosphoinositide-3-kinase, regulatory subunit 2 (p85 beta)
NM_002579	PALM	Paralemmin
NM_018208	ETNK2	Ethanolamine kinase 2
NM_006657	FTCD	Formiminotransferase cyclodeaminase
NM_212460	ARL4A	ADP-ribosylation factor-like 4A
NM_002230	JUP	Junction plakoglobin
NM_139021	MAPK15	Mitogen-activated protein kinase 15
NM_005332	HBZ	Hemoglobin, zeta
NM_139055	ADAMTS15	ADAM metallopeptidase with thrombospondin type 1 motif, 15
NM_014424	HSPB7	Heat shock 27kDa protein family, member 7 (cardiovascular)
NM_139205	HDAC5	histone deacetylase 5
NM_015417	C20orf28	Chromosome 20 open reading frame 28
NM_005157	ABL1	V-abl Abelson murine leukemia viral oncogene homolog 1
BC050399	RFNG	RFNG O-fucosylpeptide 3-beta-N-acetylglucosaminyltransferase
NM_014067	LRP16	LRP16 protein
NM_001118	ADCYAP1R1	Adenylate cyclase activating polypeptide 1 (pituitary) receptor type I
NM_002779	PSD	Pleckstrin and Sec7 domain containing
NM_153041	FLJ32955	hypothetical protein FLJ32955
NM_032299	DCUN1D5	DCN1, defective in cullin neddylation 1, domain containing 5 (S. cerevisiae)
NM_016559	PEX5L	Peroxisomal biogenesis factor 5-like
NM_013268	LGALS13	Lectin, galactoside-binding, soluble, 13 (galectin 13)
NM_020129	LGALS14	Lectin, galactoside-binding, soluble, 14
NM_002621	CFP	Complement factor properdin
NM_014224	PGA5	Pepsinogen 5, group I (pepsinogen A)
NM_000155	GALT	Galactose-1-phosphate uridylyltransferase
NM_001390	DTNA	Dystrobrevin, alpha
NM_002085	GPX4	Glutathione peroxidase 4 (phospholipid hydroperoxidase)
NM_017899	TESC	Tescalcin
NM_014759	PHYHIP	Phytanoyl-CoA 2-hydroxylase interacting protein
NM_207324	LOC147650	hypothetical protein LOC147650
NM_001004745	OR5T1	Olfactory receptor, family 5, subfamily T, member 1
NM_001004327	FLJ42258	FLJ42258 protein
NM_004391	CYP8B1	Cytochrome P450, family 8, subfamily B, polypeptide 1
NM_006853	KLK11	Kallikrein-related peptidase 11
NM_002999	SDC4	Syndecan 4
NM_000301	PLG	Plasminogen
NM_152706	MGC26647	hypothetical protein MGC26647
NM_017927	MFN1	Mitofusin 1
NM_018201	TBC1D13	TBC1 domain family, member 13
NM_006302	GCS1	glucosidase I
NM_006279	ST3GAL3	ST3 beta-galactoside alpha-2,3-sialyltransferase 3
NM_153007	ODF4	Outer dense fiber of sperm tails 4
NM_020698	TMCC3	Transmembrane and coiled-coil domain family 3
NM_058164	OLFM2	Olfactomedin 2
NM_052946	NOSTRIN	Nitric oxide synthase trafficker
NM_139056	ADAMTS16	ADAM metallopeptidase with thrombospondin type 1 motif, 16
NM_022082	C20orf59	Chromosome 20 open reading frame 59
NM_139165	RAET1E	Retinoic acid early transcript 1E
NM_005954	MT3	Metallothionein 3
NM_001010974	BCAS4	Breast carcinoma amplified sequence 4
NM_012268	PLD3	Phospholipase D family, member 3
NM_002630	PGC	Progastricsin (pepsinogen C)
NM_016532	SKIP	skeletal muscle and kidney enriched inositol phosphatase
NM_004999	MYO6	Myosin VI
NM_016601	KCNK9	Potassium channel, subfamily K, member 9
NM_024943	TMEM156	Transmembrane protein 156
NM_016035	COQ4	Coenzyme Q4 homolog (S. cerevisiae)
NM_006009	TUBA1A	Tubulin, alpha 1a
NM_002842	PTPRH	Protein tyrosine phosphatase, receptor type, H
NM_001003938	HBM	Hemoglobin, mu
NM_017802	HEATR2	HEAT repeat containing 2
NM_004461	FARSA	Phenylalanyl-tRNA synthetase, alpha subunit
NM_032323	TMEM79	Transmembrane protein 79
NM_006001	TUBA3C	Tubulin, alpha 3c
NM_205841	SPINK6	Serine peptidase inhibitor, Kazal type 6
NM_004418	DUSP2	Dual specificity phosphatase 2
NM_001761	CCNF	Cyclin F
U94421	polyprotein precursor	U94421_HepatitisGB_Any
NM_000184	HBG2	Hemoglobin, gamma G
NM_030940	ISCA1	Iron-sulfur cluster assembly 1 homolog (S. cerevisiae)
NM_182494	FAM26A	Family with sequence similarity 26, member A
NM_002277	KRT31	Keratin 31
NM_153369	KIAA1919	KIAA1919
NM_198129	LAMA3	Laminin, alpha 3
NM_052819	CARD14	Caspase recruitment domain family, member 14
NM_006202	PDE4A	Phosphodiesterase 4A, cAMP-specific (phosphodiesterase E2 dunce homolog, Drosophila)
NM_012249	RHOQ	Ras homolog gene family, member Q
NM_004983	KCNJ9	Potassium inwardly-rectifying channel, subfamily J, member 9
NM_001005211	OR9I1	Olfactory receptor, family 9, subfamily I, member 1
NM_005397	PODXL	Podocalyxin-like
NM_000598	IGFBP3	Insulin-like growth factor binding protein 3
NM_152891	PRSS33	Protease, serine, 33
NM_147166	AKAP9	A kinase (PRKA) anchor protein (yotiao) 9
NM_002272	KRT4	Keratin 4
NM_002518	NPAS2	Neuronal PAS domain protein 2
NM_014693	ECE2	Endothelin converting enzyme 2
NM_025263	PRR3	Proline rich 3
NM_005806	OLIG2	Oligodendrocyte lineage transcription factor 2
NM_033553	GUCA2A	Guanylate cyclase activator 2A (guanylin)
NM_182795	NPM2	Nucleophosmin/nucleoplasmin, 2
NM_004778	GPR44	G protein-coupled receptor 44
NM_003985	TNK1	Tyrosine kinase, non-receptor, 1
NM_001391	DTNA	Dystrobrevin, alpha
NM_080617	CBLN4	Cerebellin 4 precursor
NM_001001664	LOC339745	hypothetical protein LOC339745
NM_001975	ENO2	Enolase 2 (gamma, neuronal)
NM_152397	IQCF1	IQ motif containing F1
NM_012232	PTRF	Polymerase I and transcript release factor
NM_032805	ZSCAN10	Zinc finger and SCAN domain containing 10
NM_207467	FLJ35530	FLJ35530 protein
NM_000520	HEXA	Hexosaminidase A (alpha polypeptide)
NM_198474	OLFML1	Olfactomedin-like 1
NM_012320	LYPLA3	Lysophospholipase 3 (lysosomal phospholipase A2)
BQ896532	KRM_1_05029	Transcribed locus
NM_023034	WHSC1L1	Wolf-Hirschhorn syndrome candidate 1-like 1
NM_016938	EFEMP2	EGF-containing fibulin-like extracellular matrix protein 2
NM_005331	HBQ1	Hemoglobin, theta 1
NM_173485	TSHZ2	Teashirt family zinc finger 2
NM_198149	TMEM58	Transmembrane protein 58
NM_000812	GABRB1	Gamma-aminobutyric acid (GABA) A receptor, beta 1
NM_004465	FGF10	Fibroblast growth factor 10
NM_003549	HYAL3	Hyaluronoglucosaminidase 1
NM_003714	STC2	Stanniocalcin 2
NM_016232	IL1RL1	Interleukin 1 receptor-like 1
NM_020229	PRDM11	PR domain containing 11
NM_012105	BACE2	Beta-site APP-cleaving enzyme 2
NM_198098	AQP1	Aquaporin 1 (Colton blood group)
NM_147162	IL11RA	Interleukin 11 receptor, alpha
NM_153292	NOS2A	Nitric oxide synthase 2A (inducible, hepatocytes)
NM_003278	CLEC3B	C-type lectin domain family 3, member B
NM_001569	IRAK1	Interleukin-1 receptor-associated kinase 1
NM_182516	FLJ32011	Hypothetical protein FLJ32011
NM_018202	TMEM57	Transmembrane protein 57
NM_024626	VTCN1	V-set domain containing T cell activation inhibitor 1
NM_176875	CCKBR	Cholecystokinin B receptor
NM_005535	IL12RB1	Interleukin 12 receptor, beta 1
NM_144987	U2AF1L4	U2 small nuclear RNA auxiliary factor 1-like 4
NM_152764	C16orf73	Chromosome 16 open reading frame 73
NM_152860	SP7	Sp7 transcription factor
NM_001836	CMA1	Chymase 1, mast cell
NM_007058	CAPN11	Calpain 11
NM_175055	HIST3H2BB	Histone cluster 3, H2bb
NM_018667	SMPD3	Sphingomyelin phosphodiesterase 3, neutral membrane (neutral sphingomyelinase II)
NM_005462	MAGEC1	Melanoma antigen family C, 1
NM_020737	LRFN2	Leucine rich repeat and fibronectin type III domain containing 2
NM_001004457	OR1N2	Olfactory receptor, family 1, subfamily N, member 2
NM_032325	MGC11102	hypothetical protein MGC11102
NM_005285	NPBWR1	Neuropeptides B/W receptor 1
NM_017570	OPLAH	5-oxoprolinase (ATP-hydrolysing)
NM_052924	RHPN1	Rhophilin, Rho GTPase binding protein 1
NM_032087	PCDHGA7	Protocadherin gamma subfamily C, 3
NM_173617	FLJ36701	Hypothetical protein FLJ36701
NM_207505	FLJ45248	FLJ45248 protein
NM_174887	IFT20	Intraflagellar transport 20 homolog (Chlamydomonas)
