# Supplementary material for: Transcriptional Profiling in Pathogenic and Non-Pathogenic SIV Infections Reveals Significant Distinctions in Kinetics and Tissue Compartmentalization
Source: PLoS Pathog. 2009 Feb 13;5(2):e1000296. doi: 10.1371/journal.ppat.1000296 (PMC2633618; doi:10.1371/journal.ppat.1000296)
Supplement: Table S8 — Genes up-regulated in PTs from d10 colon species ANOVA (0.02 MB XLS) [file ppat.1000296.s012.xls]

## Sheet: Sheet1
Supplemental Table 8: Genes up-regulated in PTs (from d10 colon species ANOVA)
Accession #	Primary Sequence Name	Sequence Description
NM_003937	KYNU	kynureninase (L-kynurenine hydrolase)
NM_001176	ARHGDIG	Rho GDP dissociation inhibitor (GDI) gamma
NM_173080	SPRR4	small proline-rich protein 4
NM_002344	LTK	leukocyte tyrosine kinase
NM_024059	C20orf195	chromosome 20 open reading frame 195
NM_001004480	OR11H6	olfactory receptor, family 11, subfamily H, member 6
NM_004598	SPOCK1	sparc/osteonectin, cwcv and kazal-like domains proteoglycan (testican) 1
NM_024873	TNIP3	TNFAIP3 interacting protein 3
NM_006512	SAA4	serum amyloid A4, constitutive
NM_002993	CXCL6	chemokine (C-X-C motif) ligand 6 (granulocyte chemotactic protein 2)
NM_002620	PF4V1	platelet factor 4 variant 1
NM_000165	GJA1	gap junction protein, alpha 1, 43kDa
NM_024808	C13orf34	chromosome 13 open reading frame 34
NM_016184	CLEC4A	C-type lectin domain family 4, member A
NM_016147	PPME1	protein phosphatase methylesterase 1
NM_001061	TBXAS1	thromboxane A synthase 1 (platelet, cytochrome P450, family 5, subfamily A)
NM_003976	ARTN	artemin
NM_003586	DOC2A	double C2-like domains, alpha
NM_003803	MYOM1	myomesin 1, 185kDa
NM_014279	OLFM1	olfactomedin 1
NM_002083	GPX2	glutathione peroxidase 2 (gastrointestinal)
NM_005194	CEBPB	CCAAT/enhancer binding protein (C/EBP), beta
NM_004406	DMBT1	deleted in malignant brain tumors 1
NM_002638	PI3	peptidase inhibitor 3, skin-derived (SKALP)
NM_005564	LCN2	lipocalin 2 (oncogene 24p3)
NM_002631	PGD	phosphogluconate dehydrogenase
NM_030754	SAA2	serum amyloid A2
NM_030666	SERPINB1	serpin peptidase inhibitor, clade B (ovalbumin), member 1
NM_002909	REG1A	regenerating islet-derived 1 alpha (pancreatic stone protein, pancreatic thread protein)
NM_001710	CFB	complement factor B
NM_002964	S100A8	S100 calcium binding protein A8
NM_207581	DUOXA2	dual oxidase maturation factor 2
NM_006507	REG1B	regenerating islet-derived 1 beta (pancreatic stone protein, pancreatic thread protein)
NM_199161	SAA1	serum amyloid A1
NM_000888	ITGB6	integrin, beta 6
NM_001062	TCN1	transcobalamin I (vitamin B12 binding protein, R binder family)
NM_002928	RGS16	regulator of G-protein signaling 16
NM_014080	DUOX2	dual oxidase 2
NM_005110	GFPT2	glutamine-fructose-6-phosphate transaminase 2
NM_003823	TNFRSF6B	tumor necrosis factor receptor superfamily, member 6b, decoy
NM_005248	FGR	Gardner-Rasheed feline sarcoma viral (v-fgr) oncogene homolog
NM_003264	TLR2	toll-like receptor 2
NM_002664	PLEK	pleckstrin
NM_022127	SLC28A3	solute carrier family 28 (sodium-coupled nucleoside transporter), member 3
NM_001926	DEFA6	defensin, alpha 6, Paneth cell-specific
NM_002965	S100A9	S100 calcium binding protein A9
NM_003245	TGM3	transglutaminase 3 (E polypeptide, protein-glutamine-gamma-glutamyltransferase)
NM_004049	BCL2A1	BCL2-related protein A1
NM_001630	ANXA8L2	annexin A8-like 2
NM_006419	CXCL13	chemokine (C-X-C motif) ligand 13 (B-cell chemoattractant)
NM_207381	TNFAIP8L3	tumor necrosis factor, alpha-induced protein 8-like 3
NM_017609	C10orf92	chromosome 10 open reading frame 92
NM_000636	SOD2	superoxide dismutase 2, mitochondrial
NM_002781	PSG5	pregnancy specific beta-1-glycoprotein 5
NM_198282	TMEM173	transmembrane protein 173
NM_207324	LOC147650	hypothetical protein LOC147650
NM_007274	ACOT7	acyl-CoA thioesterase 7
NM_002003	FCN1	ficolin (collagen/fibrinogen domain containing) 1
NM_144590	ANKRD22	ankyrin repeat domain 22
AF033819	gag	AF033819_HIV_Nef
NM_001099	ACPP	Homo sapiens acid phosphatase, prostate (ACPP), mRNA.
NM_032787	GPR128	G protein-coupled receptor 128
NM_178124	CXorf40A	chromosome X open reading frame 40A
NM_001644	APOBEC1	apolipoprotein B mRNA editing enzyme, catalytic polypeptide 1
NM_153377	LRIG3	leucine-rich repeats and immunoglobulin-like domains 3
NM_003064	SLPI	secretory leukocyte peptidase inhibitor
NM_054012	ASS1	argininosuccinate synthetase 1
NM_018410	URLC9	up-regulated in lung cancer 9
NM_001063	TF	transferrin
NM_000712	BLVRA	biliverdin reductase A
NM_000591	CD14	CD14 molecule
NM_001712	CEACAM1	carcinoembryonic antigen-related cell adhesion molecule 1 (biliary glycoprotein)
NM_152463	EME1	essential meiotic endonuclease 1 homolog 1 (S. pombe)
NM_000715	C4BPA	complement component 4 binding protein, alpha
