# Supplementary material for: Transcriptional Profiling in Pathogenic and Non-Pathogenic SIV Infections Reveals Significant Distinctions in Kinetics and Tissue Compartmentalization
Source: PLoS Pathog. 2009 Feb 13;5(2):e1000296. doi: 10.1371/journal.ppat.1000296 (PMC2633618; doi:10.1371/journal.ppat.1000296)
Supplement: Table S9 — Colon d45 species ANOVA (0.03 MB XLS) [file ppat.1000296.s013.xls]

## Sheet: Sheet1
Supplemental Table 9: Colon d45 species ANOVA (total genes)
Accession #	Primary Sequence Name	Sequence Description
NM_013451	FER1L3	Fer-1-like 3, myoferlin (C. elegans)
NM_033082	CIP29	cytokine induced protein 29 kDa
NM_005822	RCAN2	Down syndrome critical region gene 1-like 1
NM_002038	IFI6	Interferon, alpha-inducible protein 6
NM_006988	ADAMTS1	ADAM metallopeptidase with thrombospondin type 1 motif, 1
NM_005532	IFI27	Interferon, alpha-inducible protein 27
NM_015507	EGFL6	EGF-like-domain, multiple 6
NM_002416	CXCL9	Chemokine (C-X-C motif) ligand 9
NM_138557	TLR4	Toll-like receptor 4
NM_016235	GPRC5B	G protein-coupled receptor, family C, group 5, member B
NM_005940	MMP11	Matrix metallopeptidase 11 (stromelysin 3)
NM_000384	APOB	Apolipoprotein B (including Ag(x) antigen)
NM_001926	DEFA6	Defensin, alpha 6, Paneth cell-specific
NM_007173	PRSS23	Protease, serine, 23
NM_023932	DLK2	EGF-like-domain, multiple 9
NM_014509	SERHL2	Serine hydrolase-like 2
NM_170694	SERHL	Serine hydrolase-like
NM_002462	MX1	Myxovirus (influenza virus) resistance 1, interferon-inducible protein p78 (mouse)
NM_012252	TFEC	Transcription factor EC
NM_004043	ASMT	Chromosome X and Y open reading frame 3
NM_006578	GNB5	Guanine nucleotide binding protein (G protein), beta 5
NM_153426	PITX2	Paired-like homeodomain transcription factor 2
NM_018361	AGPAT5	1-acylglycerol-3-phosphate O-acyltransferase 5 (lysophosphatidic acid acyltransferase, epsilon)
NM_015429	ABI3BP	ABI gene family, member 3 (NESH) binding protein
NM_183079	PRNP	Prion protein (p27-30) (Creutzfeldt-Jakob disease, Gerstmann-Strausler-Scheinker syndrome, fatal familial insomnia)
NM_001007466	TULP4	Tubby like protein 4
NM_015293	SYNE1	Spectrin repeat containing, nuclear envelope 1
NM_002922	RGS1	Regulator of G-protein signalling 1
NM_144578	C14orf32	Chromosome 14 open reading frame 32
NM_133477	SYNPO2	Synaptopodin 2
NM_005159	ACTC1	Actin, alpha, cardiac muscle 1
NM_004040	RHOB	Ras homolog gene family, member B
NM_030915	LBH	Limb bud and heart development homolog (mouse)
NM_001846	COL4A2	Collagen, type IV, alpha 2
NM_002816	PSMD12	Proteasome (prosome, macropain) 26S subunit, non-ATPase, 12
NM_019011	TRIAD3	TRIAD3 protein
NM_005595	NFIA	Nuclear factor I/A
NM_019605	SERTAD4	SERTA domain containing 4
NM_015565	ZNF294	Zinc finger protein 294
NM_014974	DIP2C	DIP2 disco-interacting protein 2 homolog C (Drosophila)
NM_002026	FN1	Fibronectin 1
BQ420677	KIF5B	Kinesin family member 5B
NM_014900	COBLL1	COBL-like 1
NM_001618	PARP1	Poly (ADP-ribose) polymerase family, member 1
NM_003970	MYOM2	Myomesin (M-protein) 2, 165kDa
NM_002249	KCNN3	Potassium intermediate/small conductance calcium-activated channel, subfamily N, member 3
NM_001541	HSPB2	Heat shock 27kDa protein 2
NM_032255	ZNF541	Zinc finger protein 541
NM_172220	CSF3	Colony stimulating factor 3 (granulocyte)
NM_172219	CSF3	Colony stimulating factor 3 (granulocyte)
NM_021638	AFAP1	Actin filament associated protein 1
NM_002599	PDE2A	Phosphodiesterase 2A, cGMP-stimulated
NM_004949	DSC2	Desmocollin 2
NM_173662	RNF175	Ring finger protein 175
NM_173493	PASD1	PAS domain containing 1
NM_001179	ART3	ADP-ribosyltransferase 3
NM_014002	IKBKE	Inhibitor of kappa light polypeptide gene enhancer in B-cells, kinase epsilon
NM_006597	HSPA8	Heat shock 70kDa protein 8
NM_001824	CKM	Creatine kinase, muscle
NM_002155	HSPA6	Heat shock 70kDa protein 6 (HSP70B')
NM_000697	ALOX12	Arachidonate 12-lipoxygenase
NM_018148	LINS1	Lines homolog 1 (Drosophila)
NM_013238	DNAJC15	DnaJ (Hsp40) homolog, subfamily C, member 15
NM_002371	MAL	Mal, T-cell differentiation protein
NM_001712	CEACAM1	Carcinoembryonic antigen-related cell adhesion molecule 1 (biliary glycoprotein)
NM_033103	RHPN2	Rhophilin, Rho GTPase binding protein 2
NM_000998	RPL37A	Ribosomal protein L37a
NM_139161	CRB3	Crumbs homolog 3 (Drosophila)
NM_174881	CRB3	Crumbs homolog 3 (Drosophila)
NM_144686	TMC4	Transmembrane channel-like 4
NM_005947	MT1B	Metallothionein 1B
NM_015277	NEDD4L	Neural precursor cell expressed, developmentally down-regulated 4-like
NM_015327	SMG5	Smg-5 homolog, nonsense mediated mRNA decay factor (C. elegans)
NM_145804	ABTB2	Ankyrin repeat and BTB (POZ) domain containing 2
NM_033086	FGD3	FYVE, RhoGEF and PH domain containing 3
NM_018316	KLHL26	Kelch-like 26 (Drosophila)
NM_001267	CHAD	Chondroadherin
NM_144575	CAPN13	Calpain 13
NM_004624	VIPR1	Vasoactive intestinal peptide receptor 1
NM_017509	KLK15	Kallikrein-related peptidase 15
NM_014475	DHDH	Dihydrodiol dehydrogenase (dimeric)
NM_004420	DUSP8	Dual specificity phosphatase 8
BG683833	KRM_1_05496	602651687T1 NIH_MGC_47 Homo sapiens cDNA clone IMAGE:4761813 3', mRNA sequence.
NM_017682	BEST2	Bestrophin 2
NM_004591	CCL20	Chemokine (C-C motif) ligand 20
NM_023080	C8orf33	Chromosome 8 open reading frame 33
NM_005950	MT1G	Metallothionein 1G
NM_182504	WBSCR28	Williams-Beuren syndrome chromosome region 28
NM_017977	AIM1L	Absent in melanoma 1-like
NM_012118	CCRN4L	CCR4 carbon catabolite repression 4-like (S. cerevisiae)
NM_006890	CEACAM7	Carcinoembryonic antigen-related cell adhesion molecule 7
NM_000355	TCN2	Transcobalamin II; macrocytic anemia
NM_004905	PRDX6	Peroxiredoxin 6
NM_030753	WNT3	Wingless-type MMTV integration site family, member 3
NM_003399	XPNPEP2	X-prolyl aminopeptidase (aminopeptidase P) 2, membrane-bound
NM_002396	ME2	Malic enzyme 2, NAD(+)-dependent, mitochondrial
NM_139247	ADCY4	Adenylate cyclase 4
NM_001004475	OR10T2	Olfactory receptor, family 10, subfamily T, member 2
NM_080839	GGTL4	Gamma-glutamyltransferase-like 4
NM_003167	SULT2A1	Sulfotransferase family, cytosolic, 2A, dehydroepiandrosterone (DHEA)-preferring, member 1
NM_005747	ELA3A	Elastase 3A, pancreatic
NM_013421	GGT1	gamma-glutamyltransferase 1
NM_007122	USF1	Upstream transcription factor 1
NM_024943	TMEM156	Transmembrane protein 156
NM_005693	NR1H3	Nuclear receptor subfamily 1, group H, member 3
NM_153840	GPR110	G protein-coupled receptor 110
